# Supplementary material for: Biological Sex Disparities in the Economic Burden of Tobacco Use: A Comparative Analysis between Men and Women in China
Source: Int J Environ Res Public Health. 2024 Jul 26;21(8):980. doi: 10.3390/ijerph21080980 (PMC11353992; doi:10.3390/ijerph21080980)
Supplement: Supplementary file 1 [file ijerph-21-00980-s001.zip]

Archive with 1 entries (1 files):
- ijerph-3091580-supplementary.pdf
